# Supplementary material for: Ancient DNA of the Don-Hares Assumes the Existence of Two Distinct Mitochondrial Clades in Northeast Asia
Source: Genes (Basel). 2023 Mar 12;14(3):700. doi: 10.3390/genes14030700 (PMC10047931; doi:10.3390/genes14030700)
Supplement: Supplementary file 1 [file genes-14-00700-s001.zip]

Archive with 3 entries (2 files):
- supplementary_files/
- supplementary_files/Figure_S1.png
- supplementary_files/Supplementary_Tables.xlsx
