# Supplementary material for: Ancient DNA of the Don-Hares Assumes the Existence of Two Distinct Mitochondrial Clades in Northeast Asia
Source: Genes (Basel). 2023 Mar 12;14(3):700. doi: 10.3390/genes14030700 (PMC10047931; doi:10.3390/genes14030700)
Supplement: Supplementary file 1 [file genes-14-00700-s001.zip › supplementary_files/Supplementary_Tables.xlsx]

## Sheet: Table S1
Table S1: 338-base pair fragments of the D-loop of the mitochondrial genome used for the phylogenetic analysis of the Lepus species
Species name	NCBI accession	Note
Lepus tanaiticus Z1	OQ270737	This study
Lepus tanaiticus Z3	OQ270738	This study
Lepus tanaiticus Z4	OQ270739	This study
Lepus tanaiticus Z43	OQ270740	This study
Lepus tanaiticus Z5	OQ270741	This study
Lepus arcticus	NC044769
Lepus arcticus	MK948870
Lepus tolai	NC025748
Lepus tolai	KM609214
Lepus tolai	MN539744
Lepus hainanus	JQ219662
Lepus sinensis	NC025316
Lepus sinensis	KM362831
Lepus oiostolus	NC050983
Lepus yarkandensis	MG279351
Lepus yarkandensis	NC050569
Lepus yarkandensis	MN450151
Lepus europaeus	KY211032
Lepus europaeus	KY211030
Lepus timidus	KR019013
Lepus timidus	KR013248
Lepus tibetanus	MN548102
Lepus tanaiticus	HM126481
Lepus tanaiticus	HM126482
Lepus tanaiticus	HM126483
Lepus tanaiticus	HM126484
Lepus tanaiticus	HM126485
Oryctolagus cuniculus	NC001913
Ochotona hyperborea	NC057103

## Sheet: Table S2
Table S2: Mitogenome sequences (CDS) used for the phylogenetic analysis of the Lepus species
Species name	NCBI accession	Note
Lepus tanaiticus Z1	OQ270737	This study
Lepus tanaiticus Z3	OQ270738	This study
Lepus tanaiticus Z4	OQ270739	This study
Lepus tanaiticus Z43	OQ270740	This study
Lepus tanaiticus Z5	OQ270741	This study
Lepus arcticus	NC_044769.1
Lepus arcticus	MK948870
Lepus tolai	NC_025748.1
Lepus tolai	KM609214.1
Lepus tolai	MN539744.1
Lepus hainanus	JQ219662.1
Lepus sinensis	NC_025316
Lepus sinensis	KM362831.1
Lepus oiostolus	NC_050983
Lepus yarkandensis	MG279351
Lepus yarkandensis	NC_050569.1
Lepus yarkandensis	MN450151.1
Lepus europaeus	KY211032.1
Lepus europaeus	KY211030.1
Lepus timidus	KR019013.1
Lepus timidus	KR013248.1
Lepus tibetanus	MN548102.1
Oryctolagus cuniculus	NC_001913.1
Ochotona hyperborea	NC_057103.1

## Sheet: Table S3
Table S3: Illumina generated reads, number of mapped reads to mountain hare (Lepus timidus) reference genome sequence (CIBIO-ISEM_LeTim_1.1 assembly) and mitogenome assembly size
Laboratory ID	Total number of paired-end reads	Number of merged reads after PALEOMIX quality filtration	Average read length	Total number of mapped reads	Total number of mapped reads withot PCR duplicates	Number of endogenus reads, %	Nuclear genome coverage, X	Mitochondrial DNA reads	Mitogenome assembly size, bp
Z1	49559146	51314107	133.664	31799816	28553157	55.6439	1.3639	660115	16343
Z3	40407645	44329493	153.536	29454858	26331237	59.3989	1.49593	100046	17147
Z4	70556432	74297883	135.192	20060721	17597432	23.685	0.793198	723113	16424
Z43	3655655	4405779	177.626	406960	405237	9.19	0.026	7349	16631
Z5	192185219	204061442	137.485	97489189	61530030	30.1527	2.91842	73702	16659
